# Supplementary material for: Immune reconstitution syndrome-mediated acute fulminant tuberculous myopericarditis in young postpartum patient: a case report
Source: Eur Heart J Case Rep. 2025 Oct 22;9(11):ytaf542. doi: 10.1093/ehjcr/ytaf542 (PMC12604624; doi:10.1093/ehjcr/ytaf542)
Supplement: ytaf542_Supplementary_Data [file ytaf542_supplementary_data.zip]

Archive with 2 entries (2 files):
- Video 1. Baseline apical 4-chamber-Myopericarditis TB.mp4
- Video 2. 3-Months follow-up. Myopericarditis TB.mp4
